# Supplementary material for: Hydrazinolysis Products of Selected Sugar Lactones—Crystal Structure and Microbiological Activity
Source: Int J Mol Sci. 2023 Jul 28;24(15):12114. doi: 10.3390/ijms241512114 (PMC10418350; doi:10.3390/ijms241512114)
Supplement: Supplementary file 1 [file ijms-24-12114-s001.zip]

Archive with 1 entries (1 files):
- ijms-2512962-supplementary.pdf
